# Supplementary material for: Salmonella-induced SIRT1 and SIRT3 are crucial for maintaining the metabolic switch in bacteria and host for successful pathogenesis
Source: eLife. 2024 Dec 18;13:RP93125. doi: 10.7554/eLife.93125 (PMC11655064; doi:10.7554/eLife.93125)
Supplement: Figure 1—figure supplement 1—source data 2. [file elife-93125-fig1-figsupp1-data2.zip]

Archive with 3 entries (3 files):
- DH DC Lab 2024-04-10 18h26m12s(Chemiluminescence).tif
- DH DC Lab 2024-04-10 18h11m30s(Chemiluminescence).tif
- S1 B b actin.tif
