# Supplementary material for: Salmonella-induced SIRT1 and SIRT3 are crucial for maintaining the metabolic switch in bacteria and host for successful pathogenesis
Source: eLife. 2024 Dec 18;13:RP93125. doi: 10.7554/eLife.93125 (PMC11655064; doi:10.7554/eLife.93125)
Supplement: Figure 4—source data 2. [file elife-93125-fig4-data2.zip]

Archive with 4 entries (4 files):
- SIRT1 p65 UT EX poat wash.tif
- UI  UT EX STM UT STM IP p65.tif
- UI UT EX STM 16h zoomed Ac K p65.tif
- p65 IP.tiff
