# Supplementary material for: Salmonella-induced SIRT1 and SIRT3 are crucial for maintaining the metabolic switch in bacteria and host for successful pathogenesis
Source: eLife. 2024 Dec 18;13:RP93125. doi: 10.7554/eLife.93125 (PMC11655064; doi:10.7554/eLife.93125)
Supplement: Figure 4—source data 5. [file elife-93125-fig4-data5.zip]

Archive with 1 entries (1 files):
- Figure 4-Source Data 2.TIF
