# Supplementary material for: Salmonella-induced SIRT1 and SIRT3 are crucial for maintaining the metabolic switch in bacteria and host for successful pathogenesis
Source: eLife. 2024 Dec 18;13:RP93125. doi: 10.7554/eLife.93125 (PMC11655064; doi:10.7554/eLife.93125)
Supplement: Figure 7—source data 3. [file elife-93125-fig7-data3.zip]

Archive with 5 entries (5 files):
- UT EX UI STM UT EX SIRT1 HIF1 IP.tif
- UI UT EX STM UT EX 16h HIF control ft zoomed_22 - Copy.tif
- UI UT EX STM UT EX zoomed_13  Ac HIF1.tif
- 20220712_1456_2SIRT1 inh HIF IP input HIF1 a.tif
- UI STM UT EX 16h_2.tif
