# Supplementary material for: Salmonella-induced SIRT1 and SIRT3 are crucial for maintaining the metabolic switch in bacteria and host for successful pathogenesis
Source: eLife. 2024 Dec 18;13:RP93125. doi: 10.7554/eLife.93125 (PMC11655064; doi:10.7554/eLife.93125)
Supplement: Figure 7—source data 4. [file elife-93125-fig7-data4.zip]

Archive with 6 entries (6 files):
- SIRT3 PDHA1IP UI STM SCR shSirt32024-07-12 16h31m50s(Chemiluminescence).tif
- PDHA1 IP.tif
- SIRT3 Input DH DC Lab 2024-07-16 14h24m56s(Chemiluminescence).tif
- pdha1 input_6(Chemiluminescence).tif
- ack sirt3 kd pdha1_5(Chemiluminescence).tif
- dh 2024-07-12 16h42m36s(Chemiluminescence).tif
