# Supplementary material for: Salmonella-induced SIRT1 and SIRT3 are crucial for maintaining the metabolic switch in bacteria and host for successful pathogenesis
Source: eLife. 2024 Dec 18;13:RP93125. doi: 10.7554/eLife.93125 (PMC11655064; doi:10.7554/eLife.93125)
Supplement: Figure 7—source data 5. [file elife-93125-fig7-data5.zip]

Archive with 5 entries (5 files):
- PDHA1 ip SIRT3  dh 2024-02-23 14h47m42s(Chemiluminescence).raw16.tif
- b actin ft_05(Chemiluminescence).raw16.tif
- pdha1 input_05(Chemiluminescence).tif
- pdha ip pdha_03(Chemiluminescence).tif
- acK pdha1_13(Chemiluminescence).tif
